# Supplementary material for: TAAR8 Mediates Increased Migrasome Formation by Cadaverine in RPE Cells
Source: Curr Issues Mol Biol. 2024 Aug 7;46(8):8658–64. doi: 10.3390/cimb46080510 (PMC11352285; doi:10.3390/cimb46080510)
Supplement: Supplementary file 1 [file cimb-46-00510-s001.zip]

Archive with 2 entries (2 files):
- Movie S1.mp4
- Supplementary information.pdf
